# Supplementary material for: Genome-Wide Identification of the SWEET Gene Family and Functional Analysis of BraSWEET10 in Winter B. rapa (Brassica rapa L.) Under Low-Temperature Stress
Source: Int J Mol Sci. 2025 Mar 7;26(6):2398. doi: 10.3390/ijms26062398 (PMC11942336; doi:10.3390/ijms26062398)
Supplement: Supplementary file 1 [file ijms-26-02398-s001.zip]

Archive with 3 entries (3 files):
- supplementary materialsú¿figureS1,S2ú⌐.pdf
- TableS1.xlsx
- TableS2.xlsx
