# Supplementary material for: Genome-Wide Identification of the SWEET Gene Family and Functional Analysis of BraSWEET10 in Winter B. rapa (Brassica rapa L.) Under Low-Temperature Stress
Source: Int J Mol Sci. 2025 Mar 7;26(6):2398. doi: 10.3390/ijms26062398 (PMC11942336; doi:10.3390/ijms26062398)
Supplement: Supplementary file 1 [file ijms-26-02398-s001.zip › TableS1.xlsx]

## Sheet: 二级结构
Table S1. Secondary structure classification of BraSWEET proteins
Group	Protein name	Protein ID	Alpha helix (Hh)%	Extended strand %	Beta turn (Tt)%	Random coil (Cc)%
Ⅰ	BraSWEET1.1	Brapa06T001655.1	0.3943	0.2073	0.0407	0.3577
	BraSWEET1.2	Brapa08T002789.1	0.444	0.24	0.04	0.276
	BraSWEET2	Brapa05T002998.1	0.4619	0.2161	0.0424	0.2797
	BraSWEET2.1	Brapa01T003748.1	0.4492	0.2161	0.0297	0.3051
	BraSWEET3	Brapa02T001534.1	0.4008	0.2149	0.0248	0.3595
Ⅱ	BraSWEET4.1	Brapa02T003964.1	0.3707	0.2244	0.0488	0.3561
	BraSWEET4.2	Brapa06T003316.1	0.3737	0.2593	0.0337	0.3333
	BraSWEET5	Brapa09T005858.1	0.4	0.2333	0.0417	0.325
	BraSWEET5.1	Brapa02T004551.1	0.4	0.2292	0.0417	0.3292
	BraSWEET5.2	Brapa02T004552.1	0.4458	0.1875	0.0417	0.325
	BraSWEET6.1	Brapa09T003889.1	0.4024	0.2398	0.0407	0.3171
	BraSWEET6.2	Brapa03T002763.1	0.4389	0.1908	0.0458	0.3244
	BraSWEET8	Brapa04T001417.1	0.3571	0.2689	0.0294	0.3445
	BraSWEET8.1	Brapa05T003594.1	0.2903	0.3871	0.0968	0.2258
	BraSWEET8.2	Brapa05T003592.1	0.405	0.2562	0.0537	0.2851
Ⅲ	BraSWEET9	Brapa03T002066.1	0.4148	0.1852	0.0222	0.3778
	BraSWEET10	Brapa03T001544.1	0.4775	0.1661	0.0311	0.3253
	BraSWEET11.1	Brapa01T002415.1	0.4345	0.1483	0.0276	0.3897
	BraSWEET11.2	Brapa06T001802.1	0.3495	0.1938	0.0311	0.4256
	BraSWEET12.1	Brapa06T002739.1	0.4097	0.191	0.0139	0.3854
	BraSWEET12.2	Brapa09T005963.1	0.3538	0.2671	0.0217	0.3574
	BraSWEET14	Brapa03T005270.1	0.4029	0.1868	1.83%	0.3919
	BraSWEET14.1	Brapa08T002066.1	0.4044	0.1801	0.0147	0.4007
	BraSWEET14.2	Brapa01T001548.1	0.4066	0.1685	0.022	0.4029
	BraSWEET15.1	Brapa03T000563.1	0.411	0.1712	0.0308	0.387
	BraSWEET15.2	Brapa10T000811.1	0.4094	0.1846	0.0134	0.3926
	BraSWEET15.3	Brapa02T000470.1	0.404	0.1751	0.0303	0.3906
Ⅳ	BraSWEET16.1	Brapa03T003796.1	0.4892	0.1948	0.0303	0.2857
	BraSWEET16.2	Brapa01T003622.1	0.4848	0.1991	0.039	0.2771
	BraSWEET17.1	Brapa08T001162.1	0.4208	0.2208	0.0333	0.325
	BraSWEET17.2	Brapa03T004706.1	0.4667	0.1833	0.0208	0.3292
