# Supplementary material for: Genome-Wide Identification of the SWEET Gene Family and Functional Analysis of BraSWEET10 in Winter B. rapa (Brassica rapa L.) Under Low-Temperature Stress
Source: Int J Mol Sci. 2025 Mar 7;26(6):2398. doi: 10.3390/ijms26062398 (PMC11942336; doi:10.3390/ijms26062398)
Supplement: Supplementary file 1 [file ijms-26-02398-s001.zip › TableS2.xlsx]

## Sheet: Sheet5
Table S2. cis-acting elements in the promoter region of BraSWEET genes
Function category	Element	Sequence
Stress responsiveness	MYC	CAATTG
	MYB-like sequence	TAACCA
	Myb-binding site	CAACAG
	Myb	TAACTG
	W box	TTGACC
	ARE	AAACCA
	TC-rich repeats	GTTTTCTTAC
	MYB recognition site	CCGTTG
	LTR	CCGAAA
	MBS	CAACTG
	GC-motif	CCCCCG
	DRE core	GCCGAC
	DRE1	ACCGAGA
	MBSI	TTTTTACGGTTA
	WUN-motif	TAATTACTC
	O2-site	GATGACATGG
	NON-box	AGATCGACG
	A-box	CCGTCC
	MSA-like	(T/C)C(T/C)AACGG(T/C)(T/C)A
Phytohormone responsiveness	ERE	ATTTCATA
	TGA-element	AACGAC
	ABRE4	CACGTA
	ABRE3a	TACGTG
	TGACG-motif	TGACG
	P-box	CCTTTTG
	GARE-motif	TCTGTTG
	CGTCA-motif	CGTCA
	AuxRR-core	GGTCCAT
	ABRE	GACACGTGGC
	TGA-box	TGACGTAA
	TCA-element	CCATCTTTTT
	TATC-box	TATCCCA
	SARE	TTCGACCATCTT
light responsive	I-box	TGATAATGT
	TCT-motif	TCTTAC
	G-Box	CACGTG
	GATA-motif	GATAGGA
	chs-CMA1a	TTACTTAA
	Box 4	ATTAAT
	AE-box	AGAAACAA
	TCT-motif	TCTTAC
	MRE	AACCTAA
	GT1-motif	GGTTAA
	Gap-box	CAAATGAA(A/G)A
	AT1-motif	AATTATTTTTTATT
	3-AF1 binding site	TAAGAGAGGAA
	ATCT-motif	AATCTAATCC
	GA-motif	ATAGATAA
	ATC-motif	AGTAATCT
	ACE	CTAACGTATT
	TCCC-motif	TCTCCCT
	L-box	ATCCCACCTAC
	Box II	TGGTAATAA
	LAMP-element	CCTTATCCA
	Sp1	GGGCGG
	chs-CMA2a	TCACTTGA
	GTGGC-motif	CAGCGTGTGGC
	AAAC-motif	CAATCAAAACCT
protein binding site	3-AF3 binding site	CACTATCTAAC
	HD-Zip 3	GTAAT(G/C)ATTAC
	Box III	atCATTTTCACt
	AT-rich sequence	TAAAATACT
	AT-rich element	ATAGAAATCAA
circadian control	CCAAT-box	CAACGG
Tissue-specific expression	motif I	gGTACGTGGCG
	GCN4_motif	TGAGTCA
	CAT-box	GCCACT
	HD-Zip 1	CAAT(A/T)ATTG
	RY-element	CATGCATG
core promoter andenhancer elements	CAAT-box	CAAT
	TATA	TATAAAAT
	TATA-box	ATATAA
